# Supplementary material for: A Cerebral Organoid Connectivity Apparatus to Model Neuronal Tract Circuitry
Source: Micromachines (Basel). 2021 Dec 17;12(12):1574. doi: 10.3390/mi12121574 (PMC8706388; doi:10.3390/mi12121574)
Supplement: Supplementary file 1 [file micromachines-12-01574-s001.zip]

Archive with 3 entries (3 files):
- Supplementary Information_v2.pdf
- Video S1_Ca Imaging On spiked device- Organoid on end.mov
- Video S2_Ca Imaging On spiked device- channel tract.mov
